# Supplementary material for: NG2 glia-derived GABA release tunes inhibitory synapses and contributes to stress-induced anxiety
Source: Nat Commun. 2021 Sep 30;12:5740. doi: 10.1038/s41467-021-25956-y (PMC8484468; doi:10.1038/s41467-021-25956-y)
Supplement: Supplementary file 10 — Source Data [file 41467_2021_25956_MOESM10_ESM.xlsx]

## Sheet: Figure 1c
Figure 1c upper panel				Figure 1c bottom panel
	Resting membrane potentials (mV)				Membrane resistances (MΩ)
	mGFP	ChR2			mGFP	ChR2
Data1	-82	-91.89		Data1	123.15	49.65
Data2	-89.7	-93.5		Data2	74.13	124.07
Data3	-94.3	-92.5		Data3	81.1	53.02
Data4	-89.5	-92.5		Data4	103.73	70.03
Data5	-95.1	-78.4		Data5	184.16	54.59
Data6	-97.8	-87.5		Data6	94.16	176.06
Data7	-95.5	-87.7		Data7	118.76	124.07
Data8	-99.7	-92.9		Data8	98.72	277.78
Data9	-96.1	-92.3		Data9	188.32	138.89
Data10	-107.1	-89.6		Data10	110.02	99.8
Data11	-90			Data11	69.74	65.02
Data12	-92.6			Data12	61.35
Data13	-87.8			Data13	80.71
Data14	-84.2			Data14	89.05
Mean	-92.9571	-89.879		Mean	105.507	112.089
SEM	1.73277	1.44582		SEM	10.331	20.7541
N number	14	11		N number	14	11
Two-tail P valve	0.1721	Mann-Whitney test		Two-tail P valve	0.7645	Unpaired t test

## Sheet: Figure 1e
Figure 1e
	ChR2-evoked currents (pA)
	Peak	Steady state
Data1	-243.5	-131.8
Data2	-199	-144
Data3	-148.9	-70.8
Data4	-186.8	-87.3
Data5	-240.5	-128.8
Data6	-215.5	-102.5
Data7	-205.7	-150.1
Data8	-258.8	-110.5
Data9	-242.3	-116.6
Data10	-200.2	-81.8
Data11	-249.6	-107.4
Mean	-217.345	-111.964
SEM	9.99505	7.68958
N number	11	11

## Sheet: Figure 1g
Figure 1g
	cFos (+) NG2 (+) / NG2 (+) cells (%)
	Control	ChR2 activation
Data1	23.5294	60
Data2	8.33333	91.6667
Data3	10	75.5556
Data4	34.4306	81.603
Data5	46.2672	60.3764
Mean	24.5121	73.8403
SEM	7.22835	6.13927
N number	5	5
Two-tail P valve	0.0008	Unpaired t test

## Sheet: Figure 2c
Figure 2c left panel	Cumulative Fraction (control)																												Cumulative Fraction (blue light stimuli)
inter-event interval (ms)	Data1	Data2	Data3	Data4	Data5	Data6	Data7	Data8	Data9	Data10	Data11	Data12	Data13	Data14	Data15	Data16	Data17	Data18	Data19	Data20	Data21	Data22	Data23	Data24	Data25	Data26	Data27		Data1	Data2	Data3	Data4	Data5	Data6	Data7	Data8	Data9	Data10	Data11	Data12	Data13	Data14	Data15	Data16	Data17	Data18	Data19	Data20	Data21
0	0	0	0	0	0	0	0	0	0	0	0	0	0	0	0	0	0	0	0	0	0	0	0	0	0	0	0		0	0	0	0	0	0	0	0	0	0	0	0	0	0	0	0	0	0	0	0	0
100	0.0526316	0.137931	0.137795	0.140244	0.143713	0.288461	0.22973	0.0769231	0.0786517	0.272917	0.191336	0.104895	0.211864	0.08	0.156566	0.139175	0.107954	0.169014	0.208054	0.0925926	0.0714286	0.0285714	0.0253165	0.168367	0.243176	0.157258	0.072		0.111111	0.126904	0.252032	0.120833	0.331461	0.337972	0.299335	0.113514	0.15126	0.394856	0.288577	0.16895	0.250704	0.248447	0.188034	0.305936	0.176955	0.179283	0.259953	0.208191	0.135294
200	0.125	0.215517	0.283465	0.25	0.263473	0.467033	0.368243	0.131868	0.123595	0.475	0.274368	0.20979	0.317797	0.133333	0.257576	0.278351	0.215909	0.328639	0.38255	0.216049	0.142857	0.142857	0.0886076	0.280612	0.466501	0.330645	0.2		0.222222	0.263959	0.452574	0.316667	0.530899	0.512922	0.521064	0.216216	0.239496	0.606657	0.496994	0.260274	0.447887	0.372671	0.311966	0.374429	0.353909	0.334661	0.487119	0.361775	0.258823
300	0.19079	0.275862	0.417323	0.347561	0.39521	0.607143	0.45946	0.175824	0.179775	0.666667	0.368231	0.265734	0.436441	0.146667	0.368687	0.350515	0.318182	0.42723	0.54698	0.320988	0.214286	0.171429	0.126582	0.423469	0.64268	0.443548	0.28		0.312169	0.385787	0.596206	0.441667	0.648876	0.677932	0.645233	0.318919	0.315126	0.730711	0.619239	0.392694	0.569014	0.496894	0.423077	0.461187	0.452675	0.438247	0.65808	0.515358	0.364706
400	0.256579	0.353448	0.547244	0.426829	0.443114	0.664835	0.537162	0.241758	0.280899	0.772917	0.472924	0.34965	0.521186	0.24	0.444444	0.453608	0.4375	0.507042	0.657718	0.376543	0.285714	0.247619	0.177215	0.489796	0.744417	0.572581	0.376		0.396825	0.472081	0.691057	0.520833	0.72191	0.785288	0.740576	0.416216	0.407563	0.829047	0.725451	0.484018	0.678873	0.559006	0.551282	0.534247	0.55144	0.513944	0.765808	0.62116	0.452941
500	0.302632	0.405172	0.665354	0.47561	0.520958	0.730769	0.625	0.263736	0.348315	0.8375	0.559567	0.433566	0.627119	0.266667	0.515151	0.530928	0.545455	0.57277	0.714765	0.475309	0.321429	0.333333	0.227848	0.556122	0.826303	0.657258	0.424		0.428571	0.563452	0.775068	0.6125	0.783708	0.860835	0.807095	0.481081	0.483193	0.898638	0.803607	0.56621	0.766197	0.645963	0.65812	0.593607	0.641975	0.605578	0.838407	0.706485	0.541176
600	0.361842	0.431034	0.712598	0.579268	0.562874	0.788462	0.685811	0.318681	0.393258	0.895833	0.646209	0.489511	0.699152	0.293333	0.606061	0.623711	0.607955	0.619718	0.781879	0.567901	0.383929	0.4	0.253165	0.637755	0.890819	0.75	0.48		0.486772	0.664975	0.842818	0.7375	0.825843	0.898608	0.849224	0.52973	0.55042	0.933434	0.871744	0.625571	0.83662	0.670808	0.730769	0.648402	0.711934	0.685259	0.88993	0.754266	0.594118
700	0.407895	0.5	0.783465	0.615854	0.628742	0.851648	0.743243	0.340659	0.426966	0.929167	0.700361	0.538462	0.733051	0.333333	0.691919	0.680412	0.664773	0.676056	0.845638	0.623457	0.401786	0.447619	0.253165	0.683673	0.937965	0.790323	0.56		0.534392	0.71066	0.886179	0.783333	0.862359	0.928429	0.900222	0.589189	0.60084	0.960666	0.903808	0.6621	0.88169	0.726708	0.760684	0.689498	0.802469	0.768924	0.9274	0.822526	0.635294
800	0.473684	0.568966	0.854331	0.664634	0.664671	0.895604	0.810811	0.417582	0.449438	0.95	0.743682	0.573426	0.800848	0.386667	0.742424	0.731959	0.693182	0.71831	0.875839	0.654321	0.482143	0.485714	0.303797	0.739796	0.950372	0.83871	0.616		0.587302	0.751269	0.910569	0.820833	0.893258	0.950298	0.929047	0.621622	0.680672	0.977307	0.923848	0.730594	0.91831	0.745342	0.807692	0.730594	0.823045	0.816733	0.960187	0.860068	0.711765
900	0.546053	0.62931	0.877953	0.713415	0.706587	0.917582	0.844595	0.43956	0.494382	0.9625	0.790614	0.615385	0.847458	0.426667	0.782828	0.768041	0.738636	0.760563	0.892617	0.697531	0.508929	0.514286	0.367089	0.77551	0.965261	0.854839	0.632		0.619048	0.781726	0.929539	0.8375	0.910112	0.968191	0.94235	0.67027	0.710084	0.98941	0.947896	0.762557	0.946479	0.770186	0.837607	0.77169	0.843621	0.860558	0.964871	0.90785	0.735294
1000	0.585526	0.663793	0.905512	0.762195	0.724551	0.947802	0.875	0.472527	0.505618	0.972917	0.812274	0.643357	0.885593	0.48	0.787879	0.804124	0.778409	0.779343	0.916107	0.746914	0.5625	0.533333	0.43038	0.811225	0.975186	0.899193	0.664		0.656085	0.832487	0.951219	0.854167	0.91573	0.978131	0.953437	0.713514	0.760504	0.995461	0.95992	0.794521	0.957746	0.795031	0.854701	0.821918	0.868313	0.888446	0.971897	0.928328	0.758823
1100	0.618421	0.706897	0.92126	0.792683	0.790419	0.958791	0.898649	0.516483	0.561798	0.98125	0.826715	0.692308	0.902542	0.52	0.823232	0.835051	0.789773	0.821596	0.936242	0.783951	0.616071	0.580952	0.493671	0.841837	0.977668	0.915323	0.672		0.693122	0.837564	0.96748	0.891667	0.935393	0.986084	0.968958	0.751351	0.789916	0.996974	0.971944	0.849315	0.969014	0.819876	0.884615	0.840183	0.884774	0.920319	0.978923	0.931741	0.8
1200	0.651316	0.732759	0.929134	0.810976	0.814371	0.964286	0.925676	0.527473	0.595506	0.983333	0.859206	0.713287	0.915254	0.546667	0.838384	0.876289	0.823864	0.887324	0.942953	0.808642	0.642857	0.638095	0.493671	0.867347	0.980149	0.931452	0.704		0.719577	0.873097	0.98103	0.9125	0.949438	0.99006	0.971175	0.789189	0.827731	1	0.977956	0.863014	0.974648	0.826087	0.905983	0.853881	0.897119	0.932271	0.978923	0.952218	0.811765
1300	0.664474	0.758621	0.944882	0.817073	0.832335	0.964286	0.949324	0.56044	0.606742	0.989583	0.888087	0.741259	0.923729	0.586667	0.848485	0.902062	0.835227	0.910798	0.946309	0.82716	0.678571	0.657143	0.544304	0.882653	0.980149	0.939516	0.72		0.746032	0.888325	0.98645	0.925	0.960674	0.99006	0.977827	0.816216	0.861344		0.983968	0.890411	0.988732	0.832298	0.918803	0.86758	0.917695	0.948207	0.981265	0.959044	0.841176
1400	0.723684	0.784483	0.956693	0.823171	0.856287	0.975275	0.95946	0.604396	0.629213	0.991667	0.906137	0.762238	0.927966	0.6	0.893939	0.912371	0.857955	0.920188	0.949664	0.851852	0.714286	0.704762	0.582279	0.903061	0.98263	0.951613	0.736		0.772487	0.893401	0.99729	0.9375	0.97191	0.99006	0.984479	0.848649	0.878151		0.983968	0.90411	0.988732	0.84472	0.92735	0.876712	0.925926	0.960159	0.985949	0.959044	0.858823
1500	0.763158	0.793103	0.968504	0.859756	0.898204	0.975275	0.969595	0.637363	0.662921	0.995833	0.913357	0.797203	0.940678	0.613333	0.914141	0.93299	0.886364	0.943662	0.959731	0.876543	0.732143	0.723809	0.632911	0.923469	0.985112	0.959677	0.76		0.804233	0.898477	0.99729	0.954167	0.977528	0.994036	0.986696	0.87027	0.890756		0.985972	0.926941	0.988732	0.857143	0.940171	0.908676	0.934156	0.964144	0.985949	0.96587	0.864706
1600	0.776316	0.810345	0.968504	0.884146	0.904192	0.975275	0.976351	0.681319	0.696629	0.995833	0.931408	0.811189	0.949152	0.653333	0.924242	0.938144	0.892045	0.948357	0.963087	0.882716	0.758929	0.761905	0.658228	0.928571	0.987593	0.959677	0.768		0.820106	0.898477	1	0.970833	0.980337	0.996024	0.986696	0.891892	0.903361		0.987976	0.931507	0.991549	0.857143	0.948718	0.940639	0.946502	0.976096	0.98829	0.972696	0.888235
1700	0.789474	0.827586	0.980315	0.908537	0.916168	0.980769	0.986487	0.692308	0.707865	0.995833	0.945848	0.853147	0.949152	0.68	0.934343	0.938144	0.909091	0.967136	0.973154	0.901235	0.767857	0.771429	0.683544	0.943878	0.992556	0.959677	0.8		0.825397	0.918782		0.975	0.988764	0.996024	0.991131	0.891892	0.915966		0.991984	0.945206	0.991549	0.869565	0.952991	0.945206	0.958848	0.98008	0.997658	0.976109	0.9
1800	0.809211	0.827586	0.980315	0.914634	0.928144	0.989011	0.986487	0.714286	0.719101	0.997917	0.953069	0.881119	0.957627	0.693333	0.949495	0.938144	0.931818	0.971831	0.983221	0.919753	0.803571	0.809524	0.696202	0.943878	0.995037	0.967742	0.824		0.835979	0.93401		0.975	0.991573	0.998012	0.993348	0.902703	0.920168		0.993988	0.945206	0.994366	0.875776	0.961538	0.96347	0.958848	0.984064	0.997658	0.982935	0.905882
1900	0.828947	0.827586	0.984252	0.926829	0.934132	0.991758	0.986487	0.725275	0.730337	1	0.956679	0.902098	0.966102	0.72	0.964646	0.958763	0.9375	0.971831	0.983221	0.932099	0.830357	0.819048	0.696202	0.94898	0.997519	0.979839	0.84		0.846561	0.949239		0.975	0.994382	0.998012	0.995565	0.908108	0.945378		0.997996	0.958904	0.997183	0.888199	0.970085	0.968036	0.962963	0.984064	0.997658	0.993174	0.917647
2000	0.842105	0.844828	0.988189	0.932927	0.934132	0.991758	0.989865	0.736264	0.764045		0.960289	0.916084	0.974576	0.733333	0.979798	0.969072	0.943182	0.981221	0.993289	0.950617	0.830357	0.838095	0.746835	0.954082	0.997519	0.979839	0.848		0.862434	0.964467		0.983333	0.997191	0.998012	0.997783	0.924324	0.94958		0.997996	0.96347	0.997183	0.89441	0.974359	0.972603	0.979424	0.984064	0.997658	0.993174	0.917647
2100	0.855263	0.87069	0.988189	0.945122	0.934132	0.994506	0.993243	0.747253	0.775281		0.960289	0.916084	0.978814	0.733333	0.984849	0.969072	0.954545	0.99061	0.996644	0.962963	0.857143	0.87619	0.772152	0.959184	0.997519	0.979839	0.864		0.862434	0.964467		0.9875	0.997191	0.998012	1	0.935135	0.957983		0.997996	0.972603	1	0.906832	0.978633	0.972603	0.983539	0.984064	0.997658	0.993174	0.917647
2200	0.861842	0.87069	0.988189	0.945122	0.934132	0.994506	0.993243	0.78022	0.797753		0.971119	0.923077	0.978814	0.733333	0.984849	0.969072	0.965909	0.995305	0.996644	0.962963	0.875	0.914286	0.78481	0.964286	0.997519	0.983871	0.872		0.867725	0.969543		0.991667	0.997191	0.998012		0.945946	0.966387		0.997996	0.981735		0.906832	0.982906	0.972603	0.987654	0.988048	0.997658	0.996587	0.923529
2300	0.868421	0.896552	0.988189	0.951219	0.946108	0.997253	0.993243	0.78022	0.820225		0.981949	0.923077	0.983051	0.733333	0.989899	0.979381	0.971591	1	0.996644	0.962963	0.910714	0.923809	0.78481	0.969388	1	0.987903	0.888		0.873016	0.969543		0.991667	0.997191	0.998012		0.956757	0.966387		1	0.986301		0.906832	0.982906	0.981735	0.99177	0.996016	0.997658	0.996587	0.923529
2400	0.881579	0.905172	0.992126	0.957317	0.952096	0.997253	0.993243	0.791209	0.842697		0.99278	0.923077	0.987288	0.76	0.99495	0.984536	0.971591		1	0.962963	0.919643	0.933333	0.78481	0.969388		0.991935	0.912		0.899471	0.979695		0.991667	0.997191	0.998012		0.962162	0.97479			0.986301		0.913044	0.995726	0.981735	0.99177	1	0.997658	1	0.935294
2500	0.881579	0.905172	0.996063	0.957317	0.958084	0.997253	0.996622	0.824176	0.842697		0.99278	0.93007	0.987288	0.773333	1	0.989691	0.971591			0.962963	0.919643	0.942857	0.78481	0.969388		0.995968	0.92		0.899471	0.979695		0.991667	0.997191	0.998012		0.962162	0.978992			0.990868		0.919255	0.995726	0.986301	0.995885		1		0.941176
2600	0.888158	0.913793	0.996063	0.957317	0.958084	0.997253	0.996622	0.835165	0.853933		0.99278	0.937063	0.995763	0.773333		0.989691	0.988636			0.981482	0.919643	0.952381	0.797468	0.97449		0.995968	0.92		0.904762	0.979695		0.991667	0.997191	0.998012		0.967568	0.978992			0.990868		0.925466	0.995726	0.986301	0.995885				0.941176
2700	0.894737	0.913793	0.996063	0.963415	0.964072	0.997253	0.996622	0.846154	0.876405		0.99278	0.937063	0.995763	0.786667		0.989691	0.988636			0.981482	0.9375	0.961905	0.810127	0.979592		0.995968	0.952		0.910053	0.979695		0.991667	0.997191	0.998012		0.967568	0.983193			0.995434		0.925466	0.995726	0.986301	0.995885				0.952941
2800	0.894737	0.913793	1	0.97561	0.964072	0.997253	0.996622	0.857143	0.876405		0.99278	0.958042	0.995763	0.786667		0.989691	0.988636			0.987654	0.955357	0.961905	0.810127	0.979592		0.995968	0.952		0.915344	0.989848		0.995833	0.997191	1		0.972973	0.983193			0.995434		0.931677	0.995726	0.990868	0.995885				0.970588
2900	0.901316	0.922414		0.97561	0.97006	0.997253	0.996622	0.857143	0.876405		0.99278	0.972028	0.995763	0.786667		0.989691	0.994318			0.987654	0.955357	0.961905	0.848101	0.979592		0.995968	0.952		0.925926	0.994924		0.995833	0.997191			0.978378	0.983193			1		0.937888	0.995726	0.990868	0.995885				0.976471
3000	0.927632	0.922414		0.987805	0.976048	1	0.996622	0.868132	0.887641		0.99639	0.972028	1	0.813333		0.994845	0.994318			0.987654	0.964286	0.961905	0.848101	0.979592		0.995968	0.96		0.936508	0.994924		0.995833	1			0.983784	0.983193					0.937888	0.995726	0.990868	1				0.976471
3100	0.927632	0.922414		0.987805	0.982036		0.996622	0.879121	0.887641		0.99639	0.979021		0.84		1	0.994318			0.987654	0.973214	0.961905	0.848101	0.984694		0.995968	0.968		0.941799	1		1				0.983784	0.987395					0.944099	1	0.995434					0.988235
3200	0.927632	0.922414		0.987805	0.988024		0.996622	0.879121	0.898876		0.99639	0.979021		0.84			0.994318			0.993827	0.973214	0.971429	0.873418	0.994898		0.995968	0.976		0.952381							0.983784	0.991597					0.950311		1					0.988235
3300	0.927632	0.931034		0.987805	0.988024		0.996622	0.89011	0.910112		0.99639	0.979021		0.84			0.994318			1	0.973214	0.971429	0.911392	0.994898		0.995968	0.976		0.962963							0.989189	0.995798					0.950311							0.994118
3400	0.927632	0.948276		0.987805	0.988024		0.996622	0.923077	0.910112		0.99639	0.979021		0.866667			0.994318				0.973214	0.971429	0.911392	1		0.995968	0.976		0.978836							0.994595	0.995798					0.956522							0.994118
3500	0.940789	0.948276		0.993902	0.994012		1	0.923077	0.910112		0.99639	0.979021		0.893333			0.994318				0.991071	0.971429	0.936709			1	0.976		0.978836							0.994595	0.995798					0.962733							0.994118
3600	0.947368	0.948276		0.993902	0.994012			0.923077	0.910112		0.99639	0.986014		0.893333			1				0.991071	0.971429	0.936709				0.976		0.994709							0.994595	0.995798					0.968944							0.994118
3700	0.960526	0.948276		0.993902	0.994012			0.923077	0.910112		0.99639	0.986014		0.893333							1	0.971429	0.936709				0.984		0.994709							0.994595	0.995798					0.975155							1
3800	0.960526	0.948276		1	0.994012			0.923077	0.921348		0.99639	0.986014		0.906667								0.971429	0.936709				0.984		0.994709							0.994595	0.995798					0.975155
3900	0.960526	0.965517			0.994012			0.923077	0.921348		0.99639	0.993007		0.906667								0.971429	0.936709				0.984		0.994709							0.994595	0.995798					0.975155
4000	0.960526	0.965517			0.994012			0.923077	0.921348		1	0.993007		0.906667								0.971429	0.949367				0.984		0.994709							0.994595	0.995798					0.975155
4100	0.973684	0.965517			1			0.934066	0.932584			0.993007		0.906667								0.971429	0.949367				0.984		1							0.994595	0.995798					0.975155
4200	0.973684	0.974138						0.934066	0.932584			0.993007		0.906667								0.980952	0.949367				0.984									1	0.995798					0.975155
4300	0.973684	0.974138						0.945055	0.932584			0.993007		0.933333								0.980952	0.962025				0.984										0.995798					0.975155
4400	0.973684	0.974138						0.956044	0.955056			0.993007		0.933333								0.980952	0.962025				0.984										1					0.975155
4500	0.973684	0.974138						0.956044	0.955056			0.993007		0.96								0.980952	0.962025				0.984															0.975155
4600	0.980263	0.974138						0.956044	0.966292			0.993007		0.96								0.980952	0.974684				0.992															0.975155
4700	0.980263	0.982759						0.956044	0.977528			0.993007		0.96								0.990476	0.974684				0.992															0.981367
4800	0.980263	0.982759						0.956044	0.977528			0.993007		0.96								0.990476	0.974684				1															0.981367
4900	0.980263	0.991379						0.956044	0.988764			0.993007		0.96								0.990476	0.987342																			0.987578
5000	0.993421	0.991379						0.956044	0.988764			0.993007		0.973333								0.990476	0.987342																			0.987578
5100	0.993421	0.991379						0.967033	0.988764			0.993007		0.973333								0.990476	0.987342																			0.987578
5200	1	0.991379						0.967033	0.988764			0.993007		0.973333								0.990476	0.987342																			0.987578
5300		0.991379						0.967033	0.988764			1		0.973333								0.990476	0.987342																			0.987578
5400		0.991379						0.967033	0.988764					0.973333								0.990476	0.987342																			0.987578
5500		1						0.967033	0.988764					0.973333								1	0.987342																			0.993789
5600								0.967033	0.988764					0.973333									0.987342																			0.993789
5700								0.967033	1					0.973333									0.987342																			0.993789
5800								0.967033						0.973333									0.987342																			0.993789
5900								0.967033						0.973333									0.987342																			0.993789
6000								0.967033						0.973333									0.987342																			0.993789
6100								0.978022						0.973333									0.987342																			0.993789
6200								0.978022						0.973333									1																			0.993789
6300								0.978022						0.973333																												1
6400								0.978022						0.986667
6500								0.978022						1
6600								0.989011
6700								0.989011
6800								1
[truncated: 61 more columns]

## Sheet: Figure 2d
Figure 2d left panel				Figure 2d right panel
	mIPSCs frequency (Hz)				mIPSCs amplitude (-pA)
	Control	Blue light stimuli			Control	Blue light stimuli
Data1	0.857	1.059		Data1	57.124	62.459
Data2	0.982	1.649		Data2	31.47	27.887
Data3	1.146	1.415		Data3	25.096	31.035
Data4	1.493	1.532		Data4	26.117	26.613
Data5	2.105	3.053		Data5	26.733	36.906
Data6	1.382	1.989		Data6	58.153	57.777
Data7	1.403	2.988		Data7	33.547	33.533
Data8	0.805	1.083		Data8	39.799	36.405
Data9	0.747	1.417		Data9	39.783	48.559
Data10	0.672	1.302		Data10	25.521	40.158
Data11	1.414	1.602		Data11	29.882	28.12
Data12	2.805	3.791		Data12	39.212	43.307
Data13	3.356	3.757		Data13	36.811	36.789
Data14	2.126	3.318		Data14	24.746	33.048
Data15	1.688	3.253		Data15	53.176	58.219
Data16	3.57	4.635		Data16	39.9	43.351
Data17	3.337	3.48		Data17	25.759	21.434
Data18	1.403	1.668		Data18	32.811	32.023
Data19	1.962	2.948		Data19	41.126	46.07
Data20	1.656	1.711		Data20	46.097	44.553
Data21	1.496	1.737		Data21	36.004	37.085
Data22	0.632	1.364		Data22	35.083	38.175
Data23	0.658	1.031		Data23	22.614	23.029
Data24	1.64	1.969		Data24	34.214	34.289
Data25	1.646	1.799		Data25	30.291	28.65
Data26	2.737	3.1		Data26	30.989	32.192
Data27	1.466	2.013		Data27	24.716	29.355
Data28	1.781	2.084		Data28	39.441	32.407
Data29	2.474	3.469		Data29	37.92	34.496
Data30	2.191	2.211		Data30	43.41	40.619
Data31	1.377	2.428		Data31	25.036	24.791
Data32	0.935	1.388		Data32	31.488	32.104
Data33	0.912	1.279		Data33	29.715	32.224
Data34	1.165	1.242		Data34	63.118	62.656
Data35	0.655	1.091		Data35	34.782	34.517
Data36	0.846	0.992		Data36	34.461	32.56
Data37	1.643	2.313		Data37	23.916	24.646
Data38	3.339	4.247		Data38	41.772	41.811
Data39	2.096	2.297		Data39	40.918	46.618
Data40	1.039	1.665		Data40	27.349	26.413
Mean	1.64093	2.18423		Mean	35.5025	36.9221
SEM	0.129275	0.155389		SEM	1.5524	1.6309
N number	40	40		N number	40	40
Two-tail P valve	< 0.0001	Wilcoxon matched pairs test		Two-tail P valve	0.1206	Wilcoxon matched pairs test

## Sheet: Figure 2f
Figure 2f left panel	Cumulative Fraction (control)																																							Cumulative Fraction (blue light stimuli)
inter-event interval (ms)	Data1	Data2	Data3	Data4	Data5	Data6	Data7	Data8	Data9	Data10	Data11	Data12	Data13	Data14	Data15	Data16	Data17	Data18	Data19	Data20	Data21	Data22	Data23	Data24	Data25	Data26	Data27	Data28	Data29	Data30	Data31	Data32	Data33	Data34	Data35	Data36	Data37	Data38		Data1	Data2	Data3	Data4	Data5	Data6	Data7	Data8	Data9	Data10
0	0	0	0	0	0	0	0	0	0	0	0	0	0	0	0	0	0	0	0	0	0	0	0	0	0	0	0	0	0	0	0	0	0	0	0	0	0	0		0	0	0	0	0	0	0	0	0	0
100	0.173913	0.277293	0.408408	0.116667	0.201044	0.131387	0.202899	0.167969	0.153509	0.171674	0.156863	0.131068	0.287105	0.329203	0.151833	0.220513	0.0379747	0.133971	0.116129	0.111675	0.153846	0.201219	0.161137	0.145833	0.308911	0.0566038	0.0947368	0.105691	0.0683761	0.389655	0.180488	0.0743243	0.238235	0.189655	0.151833	0.08	0.0844156	0.20082		0.18018	0.329389	0.420058	0.0793651	0.240209	0.133333	0.144033	0.205298	0.199301	0.155102
200	0.330435	0.519651	0.662162	0.208333	0.43342	0.240876	0.373188	0.34375	0.276316	0.356223	0.264706	0.291262	0.489051	0.582301	0.277487	0.466667	0.0886076	0.301435	0.245161	0.258883	0.320513	0.414634	0.298578	0.265625	0.554455	0.150943	0.168421	0.227642	0.17094	0.589655	0.297561	0.135135	0.408824	0.327586	0.277487	0.173333	0.227273	0.331967		0.328829	0.575937	0.690407	0.198413	0.464752	0.233333	0.300411	0.403973	0.318182	0.302041
300	0.421739	0.681223	0.824324	0.291667	0.597911	0.284672	0.5	0.503906	0.451754	0.437768	0.401961	0.378641	0.627737	0.732743	0.361256	0.620513	0.202532	0.406699	0.374194	0.350254	0.457265	0.554878	0.379147	0.364583	0.718812	0.245283	0.210526	0.276423	0.299145	0.731035	0.390244	0.189189	0.532353	0.426724	0.366492	0.28	0.350649	0.483606		0.436937	0.727811	0.828488	0.285714	0.605744	0.333333	0.432099	0.52649	0.447552	0.453061
400	0.526087	0.777293	0.891892	0.358333	0.707572	0.372263	0.605072	0.605469	0.552632	0.519313	0.5	0.485437	0.722628	0.858407	0.429319	0.717949	0.253165	0.483254	0.43871	0.446701	0.547009	0.676829	0.49763	0.473958	0.817822	0.320755	0.294737	0.349594	0.367521	0.82931	0.473171	0.243243	0.629412	0.50431	0.450262	0.346667	0.428571	0.565574		0.527027	0.810651	0.917151	0.34127	0.723238	0.4	0.547325	0.635762	0.625874	0.546939
500	0.578261	0.849345	0.945946	0.433333	0.804177	0.437956	0.677536	0.640625	0.666667	0.596566	0.558824	0.567961	0.83455	0.923894	0.534031	0.805128	0.303797	0.593301	0.503226	0.5533	0.619658	0.768293	0.620853	0.546875	0.887129	0.349057	0.368421	0.414634	0.410256	0.893103	0.526829	0.27027	0.7	0.612069	0.528796	0.36	0.506494	0.631148		0.576577	0.859961	0.947674	0.436508	0.798956	0.433333	0.666667	0.715232	0.678322	0.620408
600	0.691304	0.90393	0.96997	0.5	0.874674	0.510949	0.76087	0.734375	0.714912	0.682403	0.622549	0.645631	0.878346	0.959292	0.602094	0.876923	0.367089	0.650718	0.56129	0.593909	0.679487	0.820122	0.677725	0.598958	0.924752	0.396226	0.410526	0.479675	0.435897	0.925862	0.590244	0.29054	0.744118	0.668103	0.581152	0.386667	0.571429	0.704918		0.648649	0.90927	0.972384	0.5	0.866841	0.475	0.720165	0.771523	0.744755	0.722449
700	0.747826	0.938865	0.987988	0.525	0.911227	0.547445	0.789855	0.765625	0.754386	0.733906	0.671569	0.694175	0.919708	0.980531	0.659686	0.905128	0.417722	0.712919	0.593548	0.649746	0.713675	0.862805	0.710901	0.6875	0.950495	0.415094	0.442105	0.544716	0.487179	0.946552	0.663415	0.358108	0.802941	0.728448	0.643979	0.413333	0.616883	0.758197		0.693694	0.946746	0.986919	0.563492	0.898172	0.516667	0.794239	0.821192	0.818182	0.771429
800	0.791304	0.958515	0.990991	0.591667	0.942559	0.591241	0.851449	0.8125	0.785088	0.781116	0.72549	0.757282	0.944039	0.99292	0.706806	0.935897	0.443038	0.770335	0.670968	0.741117	0.764957	0.896341	0.753555	0.744792	0.970297	0.471698	0.463158	0.560976	0.504274	0.975862	0.721951	0.385135	0.844118	0.767241	0.712042	0.44	0.649351	0.807377		0.720721	0.978304	0.991279	0.603175	0.932115	0.566667	0.823045	0.854305	0.84965	0.832653
900	0.830435	0.967249	0.993994	0.6	0.955614	0.656934	0.876812	0.851562	0.807018	0.811159	0.754902	0.781553	0.961071	0.99292	0.780105	0.964103	0.468354	0.803828	0.703226	0.766497	0.811966	0.911585	0.805687	0.78125	0.980198	0.54717	0.536842	0.601626	0.598291	0.984483	0.736585	0.405405	0.879412	0.818966	0.753927	0.493333	0.701299	0.836066		0.779279	0.984221	0.99564	0.65873	0.950392	0.608333	0.847737	0.89404	0.884615	0.861224
1000	0.847826	0.984716	0.996997	0.608333	0.971279	0.686131	0.916667	0.886719	0.828947	0.828326	0.779412	0.830097	0.975669	0.99823	0.816754	0.971795	0.481013	0.832536	0.709677	0.796954	0.846154	0.923781	0.824645	0.822917	0.990099	0.566038	0.568421	0.634146	0.606838	0.986207	0.77561	0.432432	0.9	0.862069	0.780105	0.533333	0.733766	0.868852		0.828829	0.990138	0.998547	0.698413	0.971279	0.641667	0.880658	0.907285	0.905594	0.881633
1100	0.873913	0.99345	0.998498	0.633333	0.984334	0.715329	0.923913	0.90625	0.864035	0.866953	0.838235	0.84466	0.987835	0.99823	0.848167	0.982051	0.506329	0.861244	0.76129	0.84264	0.858974	0.957317	0.843602	0.859375	0.99802	0.59434	0.6	0.658537	0.615385	0.991379	0.804878	0.472973	0.920588	0.883621	0.806283	0.546667	0.766234	0.881148		0.864865	0.996055	0.998547	0.714286	0.979112	0.641667	0.901235	0.940397	0.933566	0.906122
1200	0.904348	0.997817	0.998498	0.675	0.986945	0.722628	0.927536	0.910156	0.903509	0.918455	0.867647	0.873786	0.990268	0.99823	0.863874	0.984615	0.544304	0.880383	0.787097	0.862944	0.893162	0.957317	0.881517	0.880208	0.99802	0.613208	0.631579	0.691057	0.65812	0.996552	0.843902	0.493243	0.941176	0.900862	0.832461	0.573333	0.798701	0.897541		0.882883	1	1	0.730159	0.981723	0.7	0.909465	0.953642	0.954545	0.914286
1300	0.913044	0.997817	1	0.691667	0.992167	0.729927	0.952899	0.929688	0.925439	0.93133	0.892157	0.883495	0.992701	0.99823	0.884817	0.987179	0.594937	0.889952	0.8	0.888325	0.923077	0.972561	0.905213	0.885417	0.99802	0.622641	0.663158	0.707317	0.692308	0.996552	0.853659	0.527027	0.958824	0.918103	0.863874	0.586667	0.818182	0.909836		0.900901			0.753968	0.984334	0.7	0.925926	0.956954	0.979021	0.938775
1400	0.926087	1		0.75	0.994778	0.759124	0.960145	0.933594	0.938596	0.948498	0.926471	0.907767	0.995134	0.99823	0.910995	0.989744	0.620253	0.913876	0.819355	0.903553	0.935897	0.981707	0.914692	0.895833	0.99802	0.650943	0.694737	0.739837	0.760684	0.996552	0.868293	0.554054	0.961765	0.926724	0.900524	0.626667	0.837662	0.938525		0.914414			0.777778	0.989556	0.75	0.934156	0.976821	0.982518	0.95102
1500	0.934783			0.758333	0.994778	0.79562	0.967391	0.953125	0.942982	0.95279	0.936275	0.927184	0.997567	1	0.937173	1	0.632911	0.923445	0.845161	0.913706	0.944444	0.984756	0.92891	0.911458	1	0.698113	0.726316	0.788618	0.769231	0.998276	0.887805	0.574324	0.970588	0.948276	0.91623	0.68	0.844156	0.946721		0.932432			0.793651	0.989556	0.766667	0.950617	0.983444	0.986014	0.955102
1600	0.96087			0.783333	0.994778	0.824817	0.974638	0.953125	0.951754	0.961373	0.946078	0.941747	1		0.947644		0.683544	0.937799	0.858065	0.939086	0.952991	0.990854	0.947867	0.932292		0.716981	0.757895	0.804878	0.803419	0.998276	0.897561	0.601351	0.976471	0.961207	0.921466	0.693333	0.857143	0.954918		0.95946			0.809524	0.992167	0.791667	0.950617	0.993378	0.986014	0.959184
1700	0.965217			0.833333	1	0.839416	0.981884	0.96875	0.95614	0.974249	0.95098	0.966019			0.947644		0.696202	0.952153	0.870968	0.964467	0.965812	0.990854	0.957346	0.9375		0.726415	0.778947	0.829268	0.820513	0.998276	0.926829	0.641892	0.979412	0.961207	0.95288	0.746667	0.883117	0.971311		0.968468			0.809524	0.994778	0.8	0.962963	0.996689	0.986014	0.963265
1800	0.965217			0.85		0.854015	0.981884	0.972656	0.969298	0.978541	0.960784	0.966019			0.958115		0.708861	0.961723	0.890323	0.969543	0.974359	0.990854	0.966825	0.953125		0.773585	0.778947	0.853659	0.846154	0.998276	0.931707	0.675676	0.985294	0.969828	0.973822	0.746667	0.88961	0.979508		0.977477			0.81746	0.997389	0.825	0.967078	0.996689	0.996503	0.971429
1900	0.978261			0.858333		0.883212	0.981884	0.980469	0.97807	0.982833	0.970588	0.966019			0.958115		0.721519	0.971292	0.903226	0.969543	0.982906	0.993902	0.966825	0.958333		0.801887	0.789474	0.861789	0.871795	0.998276	0.931707	0.695946	0.988235	0.974138	0.973822	0.76	0.902597	0.987705		0.990991			0.84127	0.997389	0.841667	0.975309	0.996689	0.996503	0.983673
2000	0.982609			0.858333		0.90511	0.981884	0.984375	0.982456	0.987124	0.97549	0.966019			0.968586		0.721519	0.971292	0.922581	0.969543	0.982906	0.993902	0.971564	0.963542		0.811321	0.789474	0.894309	0.880342	1	0.931707	0.716216	0.991177	0.974138	0.979058	0.76	0.915584	0.987705		0.995495			0.84127	0.997389	0.841667	0.979424	0.996689	0.996503	0.987755
2100	0.986957			0.883333		0.912409	0.981884	0.984375	0.982456	0.991416	0.985294	0.975728			0.968586		0.721519	0.980861	0.935484	0.969543	0.987179	0.996951	0.981043	0.963542		0.820755	0.8	0.894309	0.888889		0.946341	0.736487	1	0.982759	0.979058	0.76	0.922078	0.991803		0.995495			0.857143	0.997389	0.866667	0.979424	0.996689	0.996503	0.991837
2200	0.991304			0.9		0.927007	0.985507	0.992188	0.986842	0.991416	0.985294	0.980583			0.968586		0.746835	0.980861	0.941936	0.979695	0.991453	0.996951	0.981043	0.96875		0.858491	0.821053	0.910569	0.897436		0.956098	0.756757		0.982759	0.979058	0.76	0.922078	0.991803		0.995495			0.865079	0.997389	0.875	0.979424	0.996689	0.996503	0.991837
2300	0.991304			0.908333		0.941606	0.985507	0.996094	0.991228	0.991416	0.985294	0.980583			0.968586		0.759494	0.980861	0.941936	0.979695	1	0.996951	0.985782	0.979167		0.877359	0.863158	0.926829	0.905983		0.956098	0.77027		0.982759	0.979058	0.76	0.941558	0.995902		0.995495			0.880952	0.997389	0.883333	0.979424	1	1	0.991837
2400	0.995652			0.916667		0.941606	0.98913	0.996094	0.991228	0.991416	0.985294	0.985437			0.973822		0.772152	0.980861	0.954839	0.984772		0.996951	0.990521	0.979167		0.877359	0.863158	0.926829	0.91453		0.965854	0.79054		0.991379	0.984293	0.773333	0.961039	0.995902		1			0.888889	0.997389	0.891667	0.987654			0.991837
2500	0.995652			0.916667		0.948905	0.992754	0.996094	0.991228	0.995708	0.985294	0.985437			0.984293		0.78481	0.980861	0.954839	0.984772		1	0.990521	0.984375		0.90566	0.863158	0.943089	0.91453		0.965854	0.824324		0.991379	0.984293	0.773333	0.967533	0.995902					0.912698	0.997389	0.9	0.987654			0.995918
2600	0.995652			0.925		0.956204	0.996377	0.996094	0.991228	0.995708	0.990196	0.985437			0.984293		0.810127	0.985646	0.96129	0.989848			0.990521	0.984375		0.90566	0.873684	0.943089	0.923077		0.985366	0.831081		0.991379	0.989529	0.773333	0.974026	0.995902					0.920635	0.997389	0.908333	0.987654			1
2700	0.995652			0.95		0.956204	0.996377	0.996094	0.991228	0.995708	0.990196	0.990291			0.984293		0.835443	0.985646	0.967742	0.989848			0.990521	0.984375		0.933962	0.884211	0.943089	0.923077		0.995122	0.837838		0.991379	0.989529	0.826667	0.974026	0.995902					0.936508	0.997389	0.908333	1
2800	0.995652			0.958333		0.963504	0.996377	0.996094	0.995614	0.995708	0.995098	0.990291			0.984293		0.848101	0.985646	0.974194	0.989848			0.990521	0.984375		0.943396	0.884211	0.943089	0.931624		0.995122	0.837838		0.991379	0.989529	0.84	0.974026	1					0.936508	0.997389	0.908333
2900	0.995652			0.958333		0.963504	0.996377	0.996094	0.995614	0.995708	0.995098	1			0.984293		0.848101	0.990431	0.974194	0.994924			0.995261	0.984375		0.943396	0.884211	0.943089	0.931624		0.995122	0.844595		0.99569	0.989529	0.853333	0.974026						0.936508	0.997389	0.916667
3000	0.995652			0.958333		0.963504	0.996377	0.996094	0.995614	0.995708	0.995098				0.989529		0.86076	0.990431	0.974194	1			0.995261	0.984375		0.943396	0.884211	0.95935	0.940171		0.995122	0.851351		0.99569	0.989529	0.853333	0.980519						0.944444	1	0.933333
3100	0.995652			0.958333		0.970803	1	1	0.995614	0.995708	0.995098				0.989529		0.86076	1	0.993548				0.995261	0.984375		0.962264	0.884211	0.95935	0.940171		0.995122	0.858108		1	0.989529	0.853333	0.980519						0.960317		0.941667
3200	0.995652			0.958333		0.978102			1	0.995708	1				0.989529		0.886076		0.993548				1	0.984375		0.971698	0.894737	0.95935	0.948718		0.995122	0.864865			0.994764	0.853333	0.980519						0.960317		0.95
3300	0.995652			0.958333		0.978102				1					0.989529		0.898734		0.993548					0.984375		0.981132	0.894737	0.95935	0.948718		0.995122	0.871622			0.994764	0.866667	0.980519						0.968254		0.958333
3400	0.995652			0.958333		0.978102									0.994764		0.898734		0.993548					0.984375		0.981132	0.905263	0.95935	0.957265		0.995122	0.871622			0.994764	0.88	0.980519						0.968254		0.966667
3500	0.995652			0.958333		0.978102									1		0.898734		0.993548					0.984375		0.981132	0.905263	0.95935	0.965812		0.995122	0.878378			0.994764	0.893333	0.987013						0.968254		0.975
3600	1			0.958333		0.985402											0.898734		0.993548					0.984375		0.981132	0.91579	0.96748	0.965812		0.995122	0.898649			0.994764	0.893333	0.987013						0.984127		0.975
3700				0.958333		0.985402											0.924051		0.993548					0.984375		0.990566	0.926316	0.96748	0.965812		0.995122	0.905405			0.994764	0.893333	0.987013						0.992063		0.975
3800				0.958333		0.985402											0.924051		0.993548					0.984375		1	0.926316	0.96748	0.965812		0.995122	0.912162			1	0.906667	0.987013						0.992063		0.975
3900				0.958333		0.985402											0.936709		0.993548					0.989583			0.957895	0.96748	0.974359		1	0.912162				0.933333	0.993506						0.992063		0.983333
4000				0.966667		0.985402											0.936709		0.993548					0.994792			0.957895	0.97561	0.974359			0.918919				0.933333	0.993506						0.992063		0.991667
4100				0.975		0.985402											0.949367		0.993548					0.994792			0.957895	0.97561	0.974359			0.925676				0.933333	1						0.992063		0.991667
4200				0.975		0.985402											0.949367		0.993548					0.994792			0.968421	0.97561	0.982906			0.932432				0.933333							0.992063		0.991667
4300				0.983333		0.985402											0.949367		0.993548					0.994792			0.968421	0.97561	0.982906			0.939189				0.933333							0.992063		0.991667
4400				0.983333		0.985402											0.949367		0.993548					0.994792			0.968421	0.97561	0.991453			0.939189				0.933333							0.992063		0.991667
4500				0.983333		0.985402											0.949367		0.993548					0.994792			0.968421	0.97561	0.991453			0.939189				0.933333							0.992063		0.991667
4600				0.983333		0.992701											0.949367		0.993548					0.994792			0.968421	0.97561	0.991453			0.939189				0.933333							0.992063		0.991667
4700				0.983333		0.992701											0.962025		0.993548					0.994792			0.968421	0.97561	0.991453			0.945946				0.946667							0.992063		0.991667
4800				0.983333		0.992701											0.962025		0.993548					1			0.968421	0.98374	1			0.945946				0.946667							0.992063		0.991667
4900				0.983333		0.992701											0.962025		0.993548								0.968421	0.99187				0.945946				0.946667							0.992063		0.991667
5000				0.983333		1											0.962025		0.993548								0.978947	0.99187				0.952703				0.96							0.992063		0.991667
5100				0.983333													0.962025		0.993548								0.978947	0.99187				0.952703				0.96							0.992063		0.991667
5200				0.983333													0.962025		0.993548								0.978947	0.99187				0.952703				0.96							0.992063		1
5300				0.983333													0.962025		0.993548								0.978947	1				0.952703				0.96							0.992063
5400				0.983333													0.974684		0.993548								0.978947					0.952703				0.96							0.992063
5500				0.983333													0.974684		0.993548								0.978947					0.95946				0.96							0.992063
5600				0.991667													0.974684		0.993548								0.978947					0.95946				0.96							0.992063
5700				0.991667													0.974684		0.993548								0.978947					0.95946				0.96							1
5800				0.991667													0.974684		0.993548								0.978947					0.95946				0.96
5900				0.991667													0.974684		0.993548								0.978947					0.95946				0.96
6000				1													0.974684		0.993548								0.978947					0.966216				0.96
6100																	0.974684		0.993548								0.978947					0.97973				0.96
6200																	0.974684		0.993548								0.978947					0.97973				0.96
6300																	0.974684		0.993548								0.978947					0.97973				0.96
6400																	0.974684		0.993548								0.989474					0.986487				0.96
6500																	0.974684		1								0.989474					0.986487				0.96
6600																	0.974684										0.989474					0.986487				0.96
6700																	0.974684										0.989474					0.986487				0.96
6800																	0.974684										0.989474					0.986487				0.96
6900																	0.974684										0.989474					0.986487				0.96
7000																	0.974684										0.989474					0.986487				0.96
7100																	0.974684										0.989474					0.986487				0.96
7200																	0.974684										0.989474					0.986487				0.96
7300																	0.974684										0.989474					0.986487				0.96
7400																	0.974684										0.989474					0.986487				0.96
7500																	0.974684										0.989474					0.986487				0.96
7600																	0.974684										0.989474					0.986487				0.96
7700																	0.987342										0.989474					0.986487				0.96
7800																	1										1					0.986487				0.96
7900																																0.993243				0.96
8000																																0.993243				0.96
8100																																0.993243				0.96
8200																																1				0.973333
8300																																				0.973333
8400																																				0.973333
8500																																				0.973333
8600																																				0.973333
8700																																				0.973333
8800																																				0.986667
8900																																				0.986667
9000																																				0.986667
9100																																				0.986667
9200																																				0.986667
9300																																				0.986667
9400																																				0.986667
9500																																				0.986667
9600																																				0.986667
9700																																				0.986667
9800																																				0.986667
9900																																				0.986667
10000																																				0.986667
10100																																				0.986667
10200																																				0.986667
10300																																				0.986667
10400																																				0.986667
10500																																				0.986667
10600																																				0.986667
10700																																				0.986667
10800																																				0.986667
10900																																				0.986667
11000																																				0.986667
11100																																				0.986667
11200																																				0.986667
11300																																				0.986667
11400																																				0.986667
11500																																				0.986667
11600																																				1
[truncated: 105 more columns]

## Sheet: Figure 2g
Figure 2g left panel				Figure 2g right panel
	mIPSCs frequency (Hz)				mIPSCs amplitude (-pA)
	Control	Blue light stimuli			Control	Blue light stimuli
Data1	1.919	1.838		Data1	34.302	38.518
Data2	3.791	4.237		Data2	48.496	50.742
Data3	5.508	5.707		Data3	31.41	31.092
Data4	1.002	1.05		Data4	24.785	28.861
Data5	3.168	3.185		Data5	24.722	25.071
Data6	1.134	1.007		Data6	26.749	32.181
Data7	2.283	2.017		Data7	47.068	49.222
Data8	2.117	2.506		Data8	28.398	30.358
Data9	1.928	2.368		Data9	22.291	27.03
Data10	1.939	2.039		Data10	35.801	37.647
Data11	1.697	1.863		Data11	41.241	46.061
Data12	1.725	1.658		Data12	32.358	31.748
Data13	3.431	3.035		Data13	57.175	57.012
Data14	4.676	5.042		Data14	32.889	37.225
Data15	1.608	1.289		Data15	28.533	32.205
Data16	3.255	3.064		Data16	29.932	34.627
Data17	0.659	0.74		Data17	45.738	41.184
Data18	1.754	1.724		Data18	27.942	26.524
Data19	1.288	1.386		Data19	22.402	23.954
Data20	1.635	1.85		Data20	25.415	27.533
Data21	1.936	1.836		Data21	26.485	27.438
Data22	2.733	2.288		Data22	33.497	30.856
Data23	1.775	1.371		Data23	26.019	25.906
Data24	1.592	1.301		Data24	27.38	26.128
Data25	0.822	1.074		Data25	26.504	25.086
Data26	1.806	2.199		Data26	25.937	28.122
Data27	4.182	4.069		Data27	42.802	44.649
Data28	0.902	0.825		Data28	29.182	24.395
Data29	0.79	0.912		Data29	30.742	36.932
Data30	1.03	1.284		Data30	39.921	32.032
Data31	0.982	0.97		Data31	36.762	29.586
Data32	0.621	0.697		Data32	38.003	38.509
Data33	2.416	2.425		Data33	31.383	33.004
Data34	1.895	2.087		Data34	49.228	50.235
Data35	4.466	4.156		Data35	33.78	36.939
Data36	1.532	1.34		Data36	38.378	41.533
Data37	1.579	1.571		Data37	52.803	49.249
Data38	0.635	0.564		Data38	17.139	17.354
Data39	1.297	1.197		Data39	34.417	36.727
Data40	2.05	1.97		Data40	49.734	52.148
Mean	2.03895	2.04353		Mean	33.9436	34.8906
SEM	0.18741	0.190673		SEM	1.47728	1.46909
N number	40	40		N number	40	40
Two-tail P valve	0.9839	Wilcoxon matched pairs test		Two-tail P valve	0.0748	Paired t test

## Sheet: Figure 2i
Figure 2i
	I(tonic) (pA)
	mGFP	ChR2
Data1	7.3	16.5
Data2	1	24.4
Data3	9.1	5.4
Data4	4.3	36.6
Data5	16.4	4.4
Data6	-1.8	8.4
Data7	2	13.5
Data8	5.7	17.8
Data9	7.4	14.2
Data10	4.9	22
Data11		17
Mean	5.63	16.3818
SEM	1.58493	2.77649
N number	10	11
Two-tail P valve	0.004	Unpaired t test

## Sheet: Figure 2j
Figure 2j
		Cell number
		CCK	NPY	PV	SST
	IHC (-) cells	5	3	8	7
	IHC (+) cells	6	7	0	0
	Total	11	10	8	7

## Sheet: Figure 3c
Figure 3c
	mIPSCs frequency (Hz)
	Close interneuron				Far interneuron
	control	blue light stimuli			control	blue light stimuli
Data1	5.695	7.376		Data1	2.747	2.685
Data2	0.745	1.393		Data2	1.151	0.949
Data3	0.672	1.302		Data3	0.89	0.789
Data4	1.298	1.192		Data4	1.414	1.602
Data5	0.655	1.089		Data5	1.554	1.498
Data6	2.805	3.791		Data6	3.009	3.483
Data7	3.356	3.757		Data7	0.547	0.655
Data8	2.126	3.318		Data8	2.396	3.208
Data9	0.649	1.763		Data9	0.662	0.624
Mean	2.00011	2.77567		Mean	1.59667	1.72144
SEM	0.572777	0.686304		SEM	0.304263	0.374785
N number	9	9		N number	9	9
Two-tail P valve	0.0022	Paired t test		Two-tail P valve	0.2841	Paired t test

[truncated: 45 more sheets: Figure 3d, Figure 3f, Figure 3g, Figure 4c, Figure 4d, Figure 4f, Figure 5c, Figure 5e, Figure 5f, Figure 5g, Figure 5h, Figure 5i, Figure 5j, Figure 5l, Figure 5m, Figure 6d, Figure 6f, Figure 6h, Figure 7a, Figure 7b …]
